# Supplementary material for: Analytical Ultracentrifugation to Assess the Quality of LNP-mRNA Therapeutics
Source: Int J Mol Sci. 2024 May 24;25(11):5718. doi: 10.3390/ijms25115718 (PMC11171944; doi:10.3390/ijms25115718)
Supplement: Supplementary file 1 [file ijms-25-05718-s001.zip]

Archive with 1 entries (1 files):
- ijms-2960390-supplementary.pdf
